# Supplementary material for: Dynamics of Tunga penetrans infections and severity of associated morbidity among pigs during the dry season in rural Uganda
Source: Parasit Vectors. 2025 Feb 21;18:64. doi: 10.1186/s13071-025-06716-z (PMC11843770; doi:10.1186/s13071-025-06716-z)
Supplement: Supplementary file 1 — Additional file 1: Table S1: Raw data for all pigs included in the study. [file 13071_2025_6716_MOESM1_ESM.xlsx]

## Sheet: Tabelle1
Pig ID	Time (days)	Household no.	Village no.	Sex (1 male, 2 female)	Age (month)	Stage2 no	Stage3a no.	Stage3b no.	Viable fleas no.	SSAPT	Herd_size (no.)	Total lesions no.
4	0	2	1	2	3	1	7	0	8	7	4	9
4	7	2	1	2	3	1	3	0	4	6	4	10
4	14	2	1	2	3	0	6	0	6	1	4	6
4	21	2	1	2	3	3	4	0	7	7	4	7
4	28	2	1	2	3	2	18	0	20	7	4	27
5	0	2	1	2	8	0	4	0	4	6	4	6
5	7	2	1	2	8	1	3	1	5	6	4	12
5	14	2	1	2	8	0	14	1	15	6	4	24
5	21	2	1	2	8	3	22	0	25	7	4	43
5	28	2	1	2	8	2	9	15	26	7	4	47
7	1	4	2	2	2.5	0	2	0	2	4	3	4
7	8	4	2	2	2.5	0	1	0	1	5	3	4
7	15	4	2	2	2.5	0	0	0	0	3	3	1
7	22	4	2	2	2.5	0	0	0	0	0	3	0
7	29	4	2	2	2.5	0	0	0	0	0	3	0
12	1	5	2	1	2	0	0	0	0	0	3	0
12	8	5	2	1	2	0	0	0	0	0	3	0
12	15	5	2	1	2	0	0	0	0	0	3	0
12	22	5	2	1	2	0	0	0	0	0	3	1
12	29	5	2	1	2	0	0	0	0	4	3	1
16	2	6	2	2	8	0	0	0	0	2	4	1
16	9	6	2	2	8	0	0	0	0	0	4	0
16	17	6	2	2	8	2	0	0	2	0	4	2
16	24	6	2	2	8	21	18	0	39	4	4	39
16	31	6	2	2	8	1	54	0	55	9	4	82
17	2	7	2	1	6	20	22	24	66	9	6	99
17	9	7	2	1	6	42	48	32	122	11.5	6	175
17	17	7	2	1	6	50	187	26	263	20	6	475
17	24	7	2	1	6	0	313	12	325	22.5	6	515
17	31	7	2	1	6	0	392	0	392	23	6	832
19	2	7	2	1	3	4	7	27	38	16.5	6	112
19	9	7	2	1	3	18	63	8	89	12.5	6	134
19	17	7	2	1	3	16	55	18	89	20.5	6	153
19	24	7	2	1	3	4	146	3	153	20	6	294
19	31	7	2	1	3	0	126	0	126	23	6	294
21	2	7	2	2	6	0	3	14	17	20	6	183
21	9	7	2	2	6	3	50	12	65	14	6	153
21	17	7	2	2	6	17	94	16	127	20	6	229
21	24	7	2	2	6	2	257	13	272	19.5	6	527
21	31	7	2	2	6	4	222	0	226	24	6	614
24	2	8	2	1	3	0	2	0	2	4	3	2
24	9	8	2	1	3	1	1	0	2	5	3	3
24	17	8	2	1	3	0	1	0	1	5	3	1
24	24	8	2	1	3	0	5	0	5	5	3	6
24	31	8	2	1	3	0	6	0	6	6	3	7
26	2	9	2	2	3	0	1	0	1	6	2	8
26	9	9	2	2	3	1	21	0	22	6	2	25
26	17	9	2	2	3	1	15	3	19	7	2	21
26	24	9	2	2	3	2	15	0	17	6	2	35
26	31	9	2	2	3	4	44	1	49	9	2	84
28	2	10	2	2	6	0	0	0	0	0	2	0
28	9	10	2	2	6	0	2	0	2	0	2	2
28	17	10	2	2	6	0	0	0	0	4	2	2
28	24	10	2	2	6	9	9	0	18	6	2	26
28	31	10	2	2	6	0	3	0	3	7	2	11
29	4	11	3	2	6	1	2	1	4	5	6	4
29	11	11	3	2	6	3	2	0	5	5	6	9
29	18	11	3	2	6	13	22	0	35	6	6	36
29	25	11	3	2	6	2	49	4	55	8	6	61
29	32	11	3	2	6	0	44	5	49	8	6	75
30	4	11	3	1	6	0	0	0	0	0	6	2
30	11	11	3	1	6	0	0	0	0	3	6	2
30	18	11	3	1	6	1	7	0	8	5	6	8
30	25	11	3	1	6	0	29	4	33	6	6	36
30	32	11	3	1	6	2	33	0	35	8	6	59
34	4	12	3	2	4	0	0	0	0	0	5	0
34	11	12	3	2	4	0	0	0	0	0	5	0
34	18	12	3	2	4	0	0	0	0	0	5	0
34	25	12	3	2	4	0	0	0	0	0	5	0
34	32	12	3	2	4	0	0	0	0	0	5	0
37	4	12	3	2	24	0	0	0	0	0	5	0
37	11	12	3	2	24	0	0	0	0	0	5	0
37	18	12	3	2	24	0	0	0	0	0	5	0
37	25	12	3	2	24	0	0	0	0	0	5	0
37	32	12	3	2	24	0	0	0	0	0	5	0
40	4	13	3	1	6	0	0	0	0	0	3	0
40	11	13	3	1	6	0	0	0	0	0	3	0
40	18	13	3	1	6	0	0	0	0	0	3	0
40	25	13	3	1	6	1	0	0	1	3	3	2
40	32	13	3	1	6	0	3	0	3	6	3	3
42	5	14	3	2	12	0	0	1	1	0	7	1
42	12	14	3	2	12	0	0	0	0	3	7	1
42	19	14	3	2	12	0	2	0	2	2	7	2
42	26	14	3	2	12	0	7	0	7	6	7	15
42	33	14	3	2	12	0	15	0	15	6	7	26
47	5	14	3	1	8	0	0	0	0	0	7	0
47	12	14	3	1	8	0	0	0	0	0	7	0
47	19	14	3	1	8	1	2	0	3	3	7	5
47	26	14	3	1	8	0	11	0	11	5	7	22
47	33	14	3	1	8	2	3	0	5	5	7	17
48	5	14	3	2	8	0	0	0	0	0	7	0
48	12	14	3	2	8	0	0	0	0	0	7	0
48	19	14	3	2	8	0	0	0	0	0	7	0
48	26	14	3	2	8	0	6	0	6	3	7	6
48	33	14	3	2	8	0	1	0	1	5	7	10
51	5	15	3	1	4	0	0	0	0	0	5	0
51	12	15	3	1	4	0	0	0	0	0	5	0
51	19	15	3	1	4	0	0	0	0	0	5	0
51	26	15	3	1	4	0	0	0	0	0	5	0
51	33	15	3	1	4	0	0	0	0	0	5	0
53	5	15	3	1	4	0	0	0	0	0	5	0
53	12	15	3	1	4	0	0	0	0	0	5	0
53	19	15	3	1	4	0	0	0	0	0	5	0
53	26	15	3	1	4	0	0	0	0	0	5	0
53	33	15	3	1	4	0	1	0	1	3	5	1
55	5	16	4	2	12	0	0	0	0	0	2	0
55	12	16	4	2	12	0	0	0	0	0	2	0
55	19	16	4	2	12	0	0	0	0	0	2	0
55	26	16	4	2	12	0	3	0	3	1	2	3
55	33	16	4	2	12	0	3	0	3	3	2	3
56	6	17	4	1	12	0	3	1	4	6	4	5
56	13	17	4	1	12	0	22	0	22	6	4	22
56	20	17	4	1	12	4	22	6	32	7	4	49
56	27	17	4	1	12	2	74	0	76	8	4	118
56	34	17	4	1	12	1	50	7	58	8	4	121
59	6	17	4	2	2.5	0	0	0	0	0	4	0
59	13	17	4	2	2.5	0	0	0	0	0	4	0
59	20	17	4	2	2.5	0	4	0	4	1	4	4
59	27	17	4	2	2.5	0	9	0	9	7	4	11
59	34	17	4	2	2.5	0	15	0	15	7	4	26
61	6	18	4	1	8	0	0	0	0	5	2	2
61	13	18	4	1	8	0	2	0	2	3	2	5
61	20	18	4	1	8	0	1	0	1	4	2	3
61	27	18	4	1	8	0	0	0	0	5	2	0
61	34	18	4	1	8	0	0	0	0	4	2	0
62	6	19	4	1	12	1	1	0	2	1	3	3
62	13	19	4	1	12	2	20	0	22	7	3	22
62	20	19	4	1	12	1	15	2	18	7	3	27
62	27	19	4	1	12	0	14	0	14	6	3	35
62	34	19	4	1	12	11	30	0	41	8	3	66
64	6	19	3	2	12	1	1	0	2	4	3	7
64	13	19	3	2	12	0	21	0	21	6	3	31
64	20	19	3	2	12	0	18	0	18	9	3	36
64	27	19	3	2	12	2	11	11	24	8	3	41
64	34	19	3	2	12	4	14	0	18	6	3	36
66	6	20	4	2	6	6	2	2	10	6	2	17
66	13	20	4	2	6	0	5	0	5	5	2	6
66	20	20	4	2	6	0	2	0	2	3	2	6
66	27	20	4	2	6	0	0	0	0	6	2	3
66	34	20	4	2	6	1	5	0	6	6	2	8
70	7	21	3	2	3	0	0	0	0	0	6	3
70	14	21	3	2	3	0	0	0	0	0	6	0
70	21	21	3	2	3	6	1	0	7	7	6	8
70	28	21	3	2	3	1	11	0	12	6	6	13
70	35	21	3	2	3	0	14	0	14	11	6	17
72	7	21	3	1	18	0	0	0	0	0	6	0
72	14	21	3	1	18	0	0	0	0	0	6	0
72	21	21	3	1	18	0	1	0	1	3	6	1
72	28	21	3	1	18	0	7	0	7	6	6	10
72	35	21	3	1	18	0	7	0	7	6	6	10
73	7	22	3	2	24	0	1	0	1	1	3	1
73	14	22	3	2	24	0	1	0	1	1	3	1
73	21	22	3	2	24	0	0	0	0	2	3	1
73	28	22	3	2	24	0	0	0	0	0	3	0
73	35	22	3	2	24	0	0	0	0	0	3	0
77	11	11	3	1	4	0	0	0	0	0	6	0
77	18	11	3	1	4	4	0	0	4	0	6	4
77	25	11	3	1	4	4	5	0	9	2	6	9
77	32	11	3	1	4	0	23	1	24	4	6	29
77	39	11	3	1	4	2	17	2	21	8	6	38
79	13	24	5	2	12	0	5	0	5	2	1	5
79	20	24	5	2	12	0	5	0	5	6	1	7
79	27	24	5	2	12	0	0	0	0	5	1	7
79	34	24	5	2	12	0	0	0	0	0	1	0
79	41	24	5	2	12	0	0	0	0	0	1	0
82	15	26	6	2	5	0	0	0	0	0	3	0
82	22	26	6	2	5	0	0	0	0	0	3	0
82	29	26	6	2	5	0	0	0	0	0	3	0
82	36	26	6	2	5	0	0	0	0	0	3	0
82	43	26	6	2	5	0	0	0	0	0	3	0
83	15	26	6	2	5	0	0	0	0	0	3	0
83	22	26	6	2	5	0	0	0	0	0	3	0
83	29	26	6	2	5	0	0	0	0	0	3	0
83	36	26	6	2	5	0	0	0	0	0	3	0
83	43	26	6	2	5	0	0	0	0	0	3	0
